# Supplementary material for: KIF2A Upregulates PI3K/AKT Signaling through Polo-like Kinase 1 (PLK1) to Affect the Proliferation and Apoptosis Levels of Eriocheir sinensis Spermatogenic Cells
Source: Biology (Basel). 2024 Feb 27;13(3):149. doi: 10.3390/biology13030149 (PMC10968087; doi:10.3390/biology13030149)
Supplement: Supplementary file 1 [file biology-13-00149-s001.zip]

Archive with 1 entries (1 files):
- biology-2828173-supplementary.pdf
